# Supplementary material for: Assessing Ebola-related web search behaviour: insights and implications from an analytical study of Google Trends-based query volumes
Source: Infect Dis Poverty. 2015 Dec 10;4:54. doi: 10.1186/s40249-015-0090-9 (PMC4674955; doi:10.1186/s40249-015-0090-9)
Supplement: Additional file 2: S1. — Dataset of raw weekly GT data and weekly new cases of Ebola as according to the WHO patient database and situation report at the global level (Sheet 1); in the three main affected West African Ebola countries (Guinea – Sheet 2, Sierra Leone – Sheet 3 and Liberia – Sheet 4); raw weekly GT data in all countries where primary cases of Ebola were registered and Pearson’s correlations (Sheet 5); total GT RSV and the total number of Ebola cases per country (Sheet 6). (XLSX 44 kb) [file 40249_2015_90_MOESM2_ESM.xlsx]

## Sheet: Global
Settimana	Google Trends	Patient Database (+ 1days) CONFIRMED	Patient Database (+ 1days) PROBABLE	Situation Report (+1 days) CONFIRMED	Situation Report (+1 days) PROBABLE
2013-12-29 - 2014-01-04	0	0	2	0	0
2014-01-05 - 2014-01-11	0	0	0	0	0
2014-01-12 - 2014-01-18	0	0	0	0	0
2014-01-19 - 2014-01-25	0	0	5	0	0
2014-01-26 - 2014-02-01	0	0	3	0	0
2014-02-02 - 2014-02-08	0	0	5	0	0
2014-02-09 - 2014-02-15	0	0	3	0	0
2014-02-16 - 2014-02-22	0	0	5	0	0
2014-02-23 - 2014-03-01	0	1	8	0	0
2014-03-02 - 2014-03-08	0	2	6	0	0
2014-03-09 - 2014-03-15	0	11	16	0	0
2014-03-16 - 2014-03-22	0	12	6	1	0
2014-03-23 - 2014-03-29	3	24	5	0	0
2014-03-30 - 2014-04-05	4	24	6	2	0
2014-04-06 - 2014-04-12	3	27	1	0	0
2014-04-13 - 2014-04-19	2	16	1	0	0
2014-04-20 - 2014-04-26	1	10	0	0	0
2014-04-27 - 2014-05-03	1	4	9	1	0
2014-05-04 - 2014-05-10	0	12	3	4	0
2014-05-11 - 2014-05-17	0	6	2	0	0
2014-05-18 - 2014-05-24	0	27	4	0	0
2014-05-25 - 2014-05-31	0	52	16	0	0
2014-06-01 - 2014-06-07	0	59	8	3	0
2014-06-08 - 2014-06-14	0	110	14	15	0
2014-06-15 - 2014-06-21	1	104	5	26	0
2014-06-22 - 2014-06-28	2	99	7	25	0
2014-06-29 - 2014-07-05	2	111	12	20	0
2014-07-06 - 2014-07-12	1	144	12	27	0
2014-07-13 - 2014-07-19	1	108	14	23	0
2014-07-20 - 2014-07-26	2	213	23	66	0
2014-07-27 - 2014-08-02	29	239	46	59	0
2014-08-03 - 2014-08-09	47	319	74	79	0
2014-08-10 - 2014-08-16	27	389	121	140	0
2014-08-17 - 2014-08-23	21	595	145	265	0
2014-08-24 - 2014-08-30	13	622	149	255	0
2014-08-31 - 2014-09-06	11	678	137	248	0
2014-09-07 - 2014-09-13	9	631	212	321	0
2014-09-14 - 2014-09-20	10	777	239	683	242
2014-09-21 - 2014-09-27	10	828	161	909	202
2014-09-28 - 2014-10-04	47	673	157	768	153
2014-10-05 - 2014-10-11	87	682	176	897	127
2014-10-12 - 2014-10-18	100	695	168	804	211
2014-10-19 - 2014-10-25	48	615	170	732	96
2014-10-26 - 2014-11-01	27	680	175	660	111
2014-11-02 - 2014-11-08	16	761	176	695	106
2014-11-09 - 2014-11-15	12	643	129	701	94
2014-11-16 - 2014-11-22	10	639	162	603	66
2014-11-23 - 2014-11-29	7	721	117	678	61
2014-11-30 - 2014-12-06	7	548	114	546	79
2014-12-07 - 2014-12-13	5	506	91	440	79
2014-12-14 - 2014-12-20	4	554	99	494	19
2014-12-21 - 2014-12-27	3	556	112	483	31
2014-12-28 - 2015-01-03	5	422	69	331	48
2015-01-04 - 2015-01-10	4	335	64	234	24
2015-01-11 - 2015-01-17	3	151	56	145	17
2015-01-18 - 2015-01-24	3	145	48	99	11
2015-01-25 - 2015-01-31	3	131	47	124	8
2015-02-01 - 2015-02-07	3	158	36	145	4
2015-02-08 - 2015-02-14	3	158	36	153	1
2015-02-15 - 2015-02-21	2	118	25	99	11
2015-02-22 - 2015-02-28	2	119	16	132	2
2015-03-01 - 2015-03-07	2	148	21	116	2
2015-03-08 - 2015-03-14	2	128	26	150	0
2015-03-15 - 2015-03-21	1	77	17	79	1
2015-03-22 - 2015-03-28	1	77	21	82	0
2015-03-29 - 2015-04-04	1	34	21	30	0
2015-04-05 - 2015-04-11	1	44	11	37	0
2015-04-12 - 2015-04-18	1	31	5	31	0
2015-04-19 - 2015-04-25	1	28	7	33	0
2015-04-26 - 2015-05-02	1	17	10	18	0
2015-05-03 - 2015-05-09	1	10	5	9	0
2015-05-10 - 2015-05-16	1	35	19	35	4
2015-05-17 - 2015-05-23	1	16	25	12	0
2015-05-24 - 2015-05-30	1	25	10	25	0
2015-05-31 - 2015-06-06	1	25	7	27	0
2015-06-07 - 2015-06-13	1	10	0	24	0
2015-06-14 - 2015-06-20	1
2015-06-21 - 2015-06-27	1

## Sheet: Guinea
Settimana	Google Trends	Patient Database (+ 1days) CONFIRMED	Patient Database (+ 1days) PROBABLE	Situation Report (+1 days) CONFIRMED	Situation Report (+1 days) PROBABLE
2013-12-29 - 2014-01-04	0	0	2
2014-01-05 - 2014-01-11	0	0	0
2014-01-12 - 2014-01-18	0	0	0
2014-01-19 - 2014-01-25	0	0	5
2014-01-26 - 2014-02-01	0	0	3
2014-02-02 - 2014-02-08	0	0	5
2014-02-09 - 2014-02-15	0	0	3
2014-02-16 - 2014-02-22	0	0	5
2014-02-23 - 2014-03-01	0	1	8
2014-03-02 - 2014-03-08	0	2	6
2014-03-09 - 2014-03-15	0	11	16
2014-03-16 - 2014-03-22	3	11	6
2014-03-23 - 2014-03-29	80	23	5
2014-03-30 - 2014-04-05	100	22	5
2014-04-06 - 2014-04-12	46	27	0
2014-04-13 - 2014-04-19	21	16	0
2014-04-20 - 2014-04-26	14	10	0
2014-04-27 - 2014-05-03	10	3	9
2014-05-04 - 2014-05-10	7	8	3
2014-05-11 - 2014-05-17	5	6	2
2014-05-18 - 2014-05-24	5	23	4
2014-05-25 - 2014-05-31	5	36	14
2014-06-01 - 2014-06-07	4	24	4
2014-06-08 - 2014-06-14	4	29	5
2014-06-15 - 2014-06-21	4	18	0
2014-06-22 - 2014-06-28	2	22	2
2014-06-29 - 2014-07-05	3	2	2
2014-07-06 - 2014-07-12	3	5	1
2014-07-13 - 2014-07-19	2	5	3
2014-07-20 - 2014-07-26	3	32	11
2014-07-27 - 2014-08-02	8	13	14
2014-08-03 - 2014-08-09	17	21	0
2014-08-10 - 2014-08-16	21	40	4
2014-08-17 - 2014-08-23	22	75	3
2014-08-24 - 2014-08-30	22	95	9
2014-08-31 - 2014-09-06	23	101	4
2014-09-07 - 2014-09-13	23	79	16
2014-09-14 - 2014-09-20	27	82	1	77	1
2014-09-21 - 2014-09-27	20	120	10	117	9
2014-09-28 - 2014-10-04	16	99	6	95	4
2014-10-05 - 2014-10-11	20	130	13	137	10
2014-10-12 - 2014-10-18	30	110	5	102	0
2014-10-19 - 2014-10-25	23	81	14	75	9
2014-10-26 - 2014-11-01	15	88	7	93	0
2014-11-02 - 2014-11-08	15	153	9	145	3
2014-11-09 - 2014-11-15	19	93	7	81	4
2014-11-16 - 2014-11-22	15	149	21	148	6
2014-11-23 - 2014-11-29	14	86	7	77	0
2014-11-30 - 2014-12-06	11	111	11	96	7
2014-12-07 - 2014-12-13	12	74	14	76	43
2014-12-14 - 2014-12-20	12	171	32	156	0
2014-12-21 - 2014-12-27	14	103	6	115	12
2014-12-28 - 2015-01-03	9	69	9	74	7
2015-01-04 - 2015-01-10	7	41	16	42	2
2015-01-11 - 2015-01-17	6	19	3	20	2
2015-01-18 - 2015-01-24	7	32	16	30	1
2015-01-25 - 2015-01-31	7	41	7	39	2
2015-02-01 - 2015-02-07	8	64	7	65	1
2015-02-08 - 2015-02-14	6	52	9	52	0
2015-02-15 - 2015-02-21	6	37	2	35	0
2015-02-22 - 2015-02-28	5	53	0	51	0
2015-03-01 - 2015-03-07	4	58	1	58	0
2015-03-08 - 2015-03-14	4	93	0	95	0
2015-03-15 - 2015-03-21	6	44	2	45	1
2015-03-22 - 2015-03-28	5	55	0	57	0
2015-03-29 - 2015-04-04	4	21	0	21	0
2015-04-05 - 2015-04-11	3	31	0	28	0
2015-04-12 - 2015-04-18	4	16	1	19	0
2015-04-19 - 2015-04-25	3	22	0	22	0
2015-04-26 - 2015-05-02	3	9	0	9	0
2015-05-03 - 2015-05-09	4	7	0	7	0
2015-05-10 - 2015-05-16	4	27	4	27	4
2015-05-17 - 2015-05-23	4	9	0	9	0
2015-05-24 - 2015-05-30	3	13	0	13	0
2015-05-31 - 2015-06-06	5	12	0	12	0
2015-06-07 - 2015-06-13	3	10	0	10	0
2015-06-14 - 2015-06-20	3
2015-06-21 - 2015-06-27	0

## Sheet: Liberia
Settimana	Google Trends	Patient Database (+ 1days) CONFIRMED	Patient Database (+ 1days) PROBABLE	Situation Report (+1 days) CONFIRMED	Situation Report (+1 days) PROBABLE
2013-12-29 - 2014-01-04	0	0	0	0
2014-01-05 - 2014-01-11	0	0	0	0
2014-01-12 - 2014-01-18	0	0	0	0
2014-01-19 - 2014-01-25	0	0	0	0
2014-01-26 - 2014-02-01	0	0	0	0
2014-02-02 - 2014-02-08	0	0	0	0
2014-02-09 - 2014-02-15	0	0	0	0
2014-02-16 - 2014-02-22	0	0	0	0
2014-02-23 - 2014-03-01	0	0	0	0
2014-03-02 - 2014-03-08	0	0	0	0
2014-03-09 - 2014-03-15	0	0	0	0
2014-03-16 - 2014-03-22	0	1	0	1
2014-03-23 - 2014-03-29	54	1	0	0
2014-03-30 - 2014-04-05	60	2	1	2
2014-04-06 - 2014-04-12	35	0	1	0
2014-04-13 - 2014-04-19	15	0	1	0
2014-04-20 - 2014-04-26	8	0	0	0
2014-04-27 - 2014-05-03	5	1	0	1
2014-05-04 - 2014-05-10	3	4	0	4
2014-05-11 - 2014-05-17	3	0	0	0
2014-05-18 - 2014-05-24	3	1	0	0
2014-05-25 - 2014-05-31	3	0	0	0
2014-06-01 - 2014-06-07	3	3	0	3
2014-06-08 - 2014-06-14	3	17	1	15
2014-06-15 - 2014-06-21	6	28	1	26
2014-06-22 - 2014-06-28	6	28	0	25
2014-06-29 - 2014-07-05	13	22	4	20
2014-07-06 - 2014-07-12	17	33	5	27
2014-07-13 - 2014-07-19	15	27	9	23
2014-07-20 - 2014-07-26	21	84	5	66
2014-07-27 - 2014-08-02	100	84	25	59
2014-08-03 - 2014-08-09	82	161	62	79
2014-08-10 - 2014-08-16	72	219	110	140
2014-08-17 - 2014-08-23	65	344	131	265
2014-08-24 - 2014-08-30	46	334	124	255
2014-08-31 - 2014-09-06	39	364	118	248
2014-09-07 - 2014-09-13	42	320	184	321
2014-09-14 - 2014-09-20	37	311	202	352	241
2014-09-21 - 2014-09-27	37	322	132	442	193
2014-09-28 - 2014-10-04	39	212	103	358	149
2014-10-05 - 2014-10-11	43	184	97	389	117
2014-10-12 - 2014-10-18	34	128	74	316	211
2014-10-19 - 2014-10-25	33	74	50	258	78
2014-10-26 - 2014-11-01	25	91	37	132	106
2014-11-02 - 2014-11-08	21	101	38	129	103
2014-11-09 - 2014-11-15	24	86	33	87	90
2014-11-16 - 2014-11-22	18	59	34	70	60
2014-11-23 - 2014-11-29	12	55	32	64	61
2014-11-30 - 2014-12-06	15	55	16	53	72
2014-12-07 - 2014-12-13	11	38	4	37	36
2014-12-14 - 2014-12-20	8	19	2	23	19
2014-12-21 - 2014-12-27	11	33	1	31	19
2014-12-28 - 2015-01-03	10	8	1	9	41
2015-01-04 - 2015-01-10	11	4	0	8	22
2015-01-11 - 2015-01-17	9	12	2	8	15
2015-01-18 - 2015-01-24	8	6	1	4	10
2015-01-25 - 2015-01-31	7	7	5	5	6
2015-02-01 - 2015-02-07	9	3	1	4	3
2015-02-08 - 2015-02-14	6	8	3	5	1
2015-02-15 - 2015-02-21	7	1	3	1	11
2015-02-22 - 2015-02-28	5	0	1	0	2
2015-03-01 - 2015-03-07	7	1	0	0	2
2015-03-08 - 2015-03-14	7	0	0	0	0
2015-03-15 - 2015-03-21	7	1	1	1	0
2015-03-22 - 2015-03-28	10	0	1	0	0
2015-03-29 - 2015-04-04	9	0	0	0	0
2015-04-05 - 2015-04-11	5	0	0	0	0
2015-04-12 - 2015-04-18	6	0	0	0	0
2015-04-19 - 2015-04-25	4	0	0	0	0
2015-04-26 - 2015-05-02	4	0	0	0	0
2015-05-03 - 2015-05-09	4	0	0	0	0
2015-05-10 - 2015-05-16	5	0	0	0	0
2015-05-17 - 2015-05-23	3	0	0	0	0
2015-05-24 - 2015-05-30	5	0	0	0	0
2015-05-31 - 2015-06-06	3	0	0	0	0
2015-06-07 - 2015-06-13	3	0	0	0	0
2015-06-14 - 2015-06-20	7
2015-06-21 - 2015-06-27	0

## Sheet: Sierra Leone
Settimana	Google Trends	Patient Database (+ 1days) CONFIRMED	Patient Database (+ 1days) PROBABLE	Situation Report (+1 days) CONFIRMED	Situation Report (+1 days) PROBABLE
2013-12-29 - 2014-01-04	0	0	0
2014-01-05 - 2014-01-11	0	0	0
2014-01-12 - 2014-01-18	0	0	0
2014-01-19 - 2014-01-25	0	0	0
2014-01-26 - 2014-02-01	0	0	0
2014-02-02 - 2014-02-08	0	0	0
2014-02-09 - 2014-02-15	0	0	0
2014-02-16 - 2014-02-22	0	0	0
2014-02-23 - 2014-03-01	0	0	0
2014-03-02 - 2014-03-08	0	0	0
2014-03-09 - 2014-03-15	0	0	0
2014-03-16 - 2014-03-22	0	0	0
2014-03-23 - 2014-03-29	38	0	0
2014-03-30 - 2014-04-05	35	0	0
2014-04-06 - 2014-04-12	22	0	0
2014-04-13 - 2014-04-19	14	0	0
2014-04-20 - 2014-04-26	3	0	0
2014-04-27 - 2014-05-03	3	0	0
2014-05-04 - 2014-05-10	3	0	0
2014-05-11 - 2014-05-17	12	0	0
2014-05-18 - 2014-05-24	21	3	0
2014-05-25 - 2014-05-31	30	16	2
2014-06-01 - 2014-06-07	21	32	4
2014-06-08 - 2014-06-14	24	64	8
2014-06-15 - 2014-06-21	14	58	4
2014-06-22 - 2014-06-28	20	49	5
2014-06-29 - 2014-07-05	16	87	6
2014-07-06 - 2014-07-12	19	106	6
2014-07-13 - 2014-07-19	19	76	2
2014-07-20 - 2014-07-26	25	97	7
2014-07-27 - 2014-08-02	83	142	7
2014-08-03 - 2014-08-09	100	132	12
2014-08-10 - 2014-08-16	70	125	7
2014-08-17 - 2014-08-23	48	171	11
2014-08-24 - 2014-08-30	41	187	16
2014-08-31 - 2014-09-06	43	213	15
2014-09-07 - 2014-09-13	52	232	12
2014-09-14 - 2014-09-20	48	384	36	254	0
2014-09-21 - 2014-09-27	47	386	19	350	0
2014-09-28 - 2014-10-04	44	360	48	315	0
2014-10-05 - 2014-10-11	43	366	66	371	0
2014-10-12 - 2014-10-18	44	456	89	386	0
2014-10-19 - 2014-10-25	36	458	106	399	9
2014-10-26 - 2014-11-01	35	501	131	435	5
2014-11-02 - 2014-11-08	25	507	129	421	0
2014-11-09 - 2014-11-15	32	461	89	533	0
2014-11-16 - 2014-11-22	27	431	107	385	0
2014-11-23 - 2014-11-29	26	578	78	537	0
2014-11-30 - 2014-12-06	30	382	87	397	0
2014-12-07 - 2014-12-13	28	394	73	327	0
2014-12-14 - 2014-12-20	35	364	65	315	0
2014-12-21 - 2014-12-27	34	420	105	337	0
2014-12-28 - 2015-01-03	41	344	59	248	0
2015-01-04 - 2015-01-10	32	290	48	184	0
2015-01-11 - 2015-01-17	30	120	51	117	0
2015-01-18 - 2015-01-24	37	107	31	65	0
2015-01-25 - 2015-01-31	36	83	35	80	0
2015-02-01 - 2015-02-07	34	91	28	76	0
2015-02-08 - 2015-02-14	32	98	24	96	0
2015-02-15 - 2015-02-21	32	80	20	63	0
2015-02-22 - 2015-02-28	25	66	15	81	0
2015-03-01 - 2015-03-07	29	89	20	58	0
2015-03-08 - 2015-03-14	26	35	26	55	0
2015-03-15 - 2015-03-21	26	32	14	33	0
2015-03-22 - 2015-03-28	29	22	20	25	0
2015-03-29 - 2015-04-04	27	13	21	9	0
2015-04-05 - 2015-04-11	18	13	11	9	0
2015-04-12 - 2015-04-18	17	15	4	12	0
2015-04-19 - 2015-04-25	17	6	7	11	0
2015-04-26 - 2015-05-02	18	8	10	9	0
2015-05-03 - 2015-05-09	18	3	5	2	0
2015-05-10 - 2015-05-16	20	7	15	8	0
2015-05-17 - 2015-05-23	20	7	25	3	0
2015-05-24 - 2015-05-30	13	12	10	12	0
2015-05-31 - 2015-06-06	15	13	7	15	0
2015-06-07 - 2015-06-13	11			14	0
2015-06-14 - 2015-06-20	13
2015-06-21 - 2015-06-27	0

## Sheet: Google Trends Paesi Ebola
Settimana	Globale	Guinea	Liberia	Sierra Leone	Nigeria	Mali	Senegal	USA	UK	Italy	Spain				Pearson
2013-12-29 - 2014-01-04	0	0	0	0	0	0	0	0	0	0	0			Global & Guinea	0.268332
2014-01-05 - 2014-01-11	0	0	0	0	0	0	0	0	0	0	0			Global & Liberia	0.561409
2014-01-12 - 2014-01-18	0	0	0	0	0	0	0	0	0	0	0			Global & Sierra Leone	0.53721
2014-01-19 - 2014-01-25	0	0	0	0	0	0	0	0	0	0	0			Global & Nigeria	0.439646
2014-01-26 - 2014-02-01	0	0	0	0	0	0	0	0	0	0	0			Global & Mali	0.298012
2014-02-02 - 2014-02-08	0	0	0	0	0	0	0	0	0	0	0			Global & Senegal	0.295926
2014-02-09 - 2014-02-15	0	0	0	0	0	0	0	0	0	0	0			Global & USA	0.964532
2014-02-16 - 2014-02-22	0	0	0	0	0	0	0	0	0	0	0			Global & UK	0.943522
2014-02-23 - 2014-03-01	0	0	0	0	0	0	0	0	0	0	0			Global & Italy	0.959226
2014-03-02 - 2014-03-08	0	0	0	0	0	0	0	0	0	0	0			Global & Spain	0.781964
2014-03-09 - 2014-03-15	0	0	0	0	0	0	0	0	0	0	0
2014-03-16 - 2014-03-22	0	3	0	0	0	0	0	0	0	0	0
2014-03-23 - 2014-03-29	3	80	54	38	1	20	41	1	2	2	1
2014-03-30 - 2014-04-05	4	100	60	35	2	63	31	1	4	6	1
2014-04-06 - 2014-04-12	3	46	35	22	4	43	32	1	1	13	1
2014-04-13 - 2014-04-19	2	21	15	14	2	15	16	1	1	17	0
2014-04-20 - 2014-04-26	1	14	8	3	1	4	8	1	1	7	0
2014-04-27 - 2014-05-03	1	10	5	3	1	4	4	0	0	3	0
2014-05-04 - 2014-05-10	0	7	3	3	1	4	4	0	0	2	0
2014-05-11 - 2014-05-17	0	5	3	12	0	4	2	0	0	1	0
2014-05-18 - 2014-05-24	0	5	3	21	0	4	2	0	0	1	0
2014-05-25 - 2014-05-31	0	5	3	30	0	4	2	0	0	1	0
2014-06-01 - 2014-06-07	0	4	3	21	0	3	3	0	1	1	0
2014-06-08 - 2014-06-14	0	4	3	24	0	0	5	0	0	1	0
2014-06-15 - 2014-06-21	1	4	6	14	0	0	2	0	1	1	0
2014-06-22 - 2014-06-28	2	2	6	20	0	0	2	1	1	2	1
2014-06-29 - 2014-07-05	2	3	13	16	1	0	4	1	3	2	1
2014-07-06 - 2014-07-12	1	3	17	19	1	0	2	0	3	1	0
2014-07-13 - 2014-07-19	1	2	15	19	1	0	2	0	1	1	0
2014-07-20 - 2014-07-26	2	3	21	25	14	0	5	1	2	1	0
2014-07-27 - 2014-08-02	29	8	100	83	47	3	8	23	33	36	4
2014-08-03 - 2014-08-09	47	17	82	100	100	7	17	27	28	64	25
2014-08-10 - 2014-08-16	27	21	72	70	57	17	40	8	17	36	13
2014-08-17 - 2014-08-23	21	22	65	48	34	14	24	7	13	31	10
2014-08-24 - 2014-08-30	13	22	46	41	25	14	97	4	16	15	3
2014-08-31 - 2014-09-06	11	23	39	43	25	12	100	5	7	12	2
2014-09-07 - 2014-09-13	9	23	42	52	17	11	45	4	6	16	2
2014-09-14 - 2014-09-20	10	27	37	48	12	8	28	5	6	12	2
2014-09-21 - 2014-09-27	10	20	37	47	9	8	16	5	6	11	3
2014-09-28 - 2014-10-04	47	16	39	44	9	9	16	59	19	17	3
2014-10-05 - 2014-10-11	87	20	43	43	9	21	23	63	100	81	100
2014-10-12 - 2014-10-18	100	30	34	44	9	18	20	100	86	100	31
2014-10-19 - 2014-10-25	48	23	33	36	7	67	21	47	33	47	9
2014-10-26 - 2014-11-01	27	15	25	35	4	75	17	24	23	27	5
2014-11-02 - 2014-11-08	16	15	21	25	3	24	11	11	16	13	2
2014-11-09 - 2014-11-15	12	19	24	32	3	100	14	8	12	11	2
2014-11-16 - 2014-11-22	10	15	18	27	3	91	11	6	16	8	2
2014-11-23 - 2014-11-29	7	14	12	26	2	49	11	4	9	13	2
2014-11-30 - 2014-12-06	7	11	15	30	2	26	8	4	8	10	1
2014-12-07 - 2014-12-13	5	12	11	28	2	18	6	3	6	8	1
2014-12-14 - 2014-12-20	4	12	8	35	2	13	7	3	5	6	1
2014-12-21 - 2014-12-27	3	14	11	34	1	10	6	2	4	5	1
2014-12-28 - 2015-01-03	5	9	10	41	1	6	4	2	25	5	1
2015-01-04 - 2015-01-10	4	7	11	32	1	8	6	2	14	4	1
2015-01-11 - 2015-01-17	3	6	9	30	1	7	6	2	9	3	1
2015-01-18 - 2015-01-24	3	7	8	37	1	6	4	2	6	3	1
2015-01-25 - 2015-01-31	3	7	7	36	1	5	4	2	5	2	1
2015-02-01 - 2015-02-07	3	8	9	34	1	3	3	2	4	2	1
2015-02-08 - 2015-02-14	3	6	6	32	1	4	3	1	4	2	1
2015-02-15 - 2015-02-21	2	6	7	32	1	4	3	1	3	2	0
2015-02-22 - 2015-02-28	2	5	5	25	1	4	4	1	3	2	0
2015-03-01 - 2015-03-07	2	4	7	29	1	3	2	1	2	2	0
2015-03-08 - 2015-03-14	2	4	7	26	1	0	2	1	3	1	0
2015-03-15 - 2015-03-21	1	6	7	26	0	0	2	1	2	1	0
2015-03-22 - 2015-03-28	1	5	10	29	0	0	3	1	2	1	0
2015-03-29 - 2015-04-04	1	4	9	27	0	0	2	1	1	1	0
2015-04-05 - 2015-04-11	1	3	5	18	1	0	2	1	1	1	0
2015-04-12 - 2015-04-18	1	4	6	17	1	0	1	1	1	1	0
2015-04-19 - 2015-04-25	1	3	4	17	1	0	1	1	1	1	0
2015-04-26 - 2015-05-02	1	3	4	18	0	0	2	1	1	1	0
2015-05-03 - 2015-05-09	1	4	4	18	0	0	2	1	1	1	0
2015-05-10 - 2015-05-16	1	4	5	20	1	0	2	1	1	4	0
2015-05-17 - 2015-05-23	1	4	3	20	0	0	2	1	1	2	0
2015-05-24 - 2015-05-30	1	3	5	13	0	0	2	1	1	1	0
2015-05-31 - 2015-06-06	1	5	3	15	1	0	3	0	2	1	0
2015-06-07 - 2015-06-13	1	3	3	11	1	0	2	0	1	1	0
2015-06-14 - 2015-06-20	1	3	7	13	0	0	3	0	1	1	0
2015-06-21 - 2015-06-27	1	0	0	0	0	0	0	0	1	1	0

## Sheet: GT&Cases&Death
Country	RSV	Cases (update 14 june 2015)	Death (update 14 june 2015)
Liberia	100	10666	4806
Sierra Leone	98	12965	3919
Guinea	41	3674	2444
Gambia	24	0	0
Mali	18	8	6
Togo	15	0	0
Burkina Faso	15	0	0
Nigeria	14	20	8
Haiti	13	0	0
Benin	12	0	0
Ghana	12	0	0
Malawi	12	0	0
Niger	11	0	0
Senegal	11	1	0
Costa dâ€™Avorio	11	0	0
Saint Lucia	10	0	0
Cuba	10	0	0
Capo Verde	9	0	0
Zambia	9	0	0
Guyana	9	0	0
Belize	9	0	0
Giamaica	9	0	0
Congo - Kinshasa	8	0	0
Botswana	8	0	0
Zimbabwe	8	0	0
Congo-Brazzaville	8	0	0
Namibia	8	0	0
Camerun	7	0	0
Mozambico	7	0	0
Suriname	7	0	0
Angola	7	0	0
Trinidad e Tobago	6	0	0
Etiopia	6	0	0
Gabon	6	0	0
Barbados	6	0	0
Stati Uniti	5	4	1
Sudafrica	5	0	0
CuraÃ§ao	5	0	0
Madagascar	4	0	0
Ruanda	4	0	0
Bahamas	4	0	0
Guam	4	0	0
PanamÃ¡	4	0	0
El Salvador	4	0	0
Spagna	4	1	0
Mauritania	4	0	0
Bolivia	4	0	0
Repubblica Dominicana	3	0	0
Portorico	3	0	0
Nicaragua	3	0	0
Venezuela	3	0	0
Figi	3	0	0
Kenya	3	0	0
Malta	3	0	0
Nepal	3	0	0
Guatemala	3	0	0
Canada	3	0	0
Paraguay	3	0	0
Honduras	3	0	0
Messico	3	0	0
Regno Unito	3	1	0
Tanzania	3	0	0
Uganda	2	0	0
Australia	2	0	0
Cile	2	0	0
Mauritius	2	0	0
Irlanda	2	0	0
Svezia	2	0	0
Nuova Zelanda	2	0	0
Italia	2	1	0
Paesi Bassi	2	0	0
Costa Rica	2	0	0
Lussemburgo	2	0	0
Colombia	2	0	0
Ecuador	2	0	0
Guadalupa	2	0	0
Germania	2	0	0
Singapore	2	0	0
RÃ©union	2	0	0
Svizzera	2	0	0
Norvegia	2	0	0
Brasile	2	0	0
Argentina	2	0	0
Martinica	2	0	0
Brunei	2	0	0
Islanda	2	0	0
PerÃ¹	2	0	0
Finlandia	2	0	0
Filippine	2	0	0
Uruguay	2	0	0
Austria	2	0	0
Danimarca	1	0	0
Belgio	1	0	0
Estonia	1	0	0
Francia	1	0	0
Libano	1	0	0
Portogallo	1	0	0
Sri Lanka	1	0	0
Emirati Arabi Uniti	1	0	0
Santâ€™Elena	1	0	0
Myanmar (Birmania)	1	0	0
Qatar	1	0	0
Repubblica Ceca	1	0	0
Ungheria	1	0	0
Malesia	1	0	0
Cambogia	1	0	0
Marocco	1	0	0
India	1	0	0
Vietnam	1	0	0
Cipro	1	0	0
Slovenia	1	0	0
Croazia	1	0	0
Indonesia	1	0	0
Bahrein	1	0	0
Bangladesh	1	0	0
Hong-Kong	1	0	0
Romania	1	0	0
Repubblica di Macedonia	1	0	0
Polonia	1	0	0
Bosnia-Erzegovina	1	0	0
Oman	1	0	0
Slovacchia	1	0	0
Serbia	1	0	0
Tunisia	1	0	0
Kosovo	1	0	0
Pakistan	1	0	0
Kuwait	1	0	0
Bulgaria	1	0	0
Albania	1	0	0
Lettonia	1	0	0
Algeria	1	0	0
Lituania	1	0	0
